# Supplementary material for: Critical Role of Cathepsin L/V in Regulating Endothelial Cell Senescence
Source: Biology (Basel). 2022 Dec 26;12(1):42. doi: 10.3390/biology12010042 (PMC9855167; doi:10.3390/biology12010042)
Supplement: Supplementary file 1 [file biology-12-00042-s001.zip]

Archive with 2 entries (2 files):
- biology-2099799-WB.pdf
- Supplementary materials.pdf
